# Supplementary material for: MetaMeta: integrating metagenome analysis tools to improve taxonomic profiling
Source: Microbiome. 2017 Aug 14;5:101. doi: 10.1186/s40168-017-0318-y (PMC5557516; doi:10.1186/s40168-017-0318-y)
Supplement: Supplementary file 2 — Additional File with interactive charts for all CAMI toy set results on default, very-precise and very-sensitive mode. File prefix S, M, and H for low, medium and high complexity, respectively. (TAR 3573 kb) [file 40168_2017_318_MOESM2_ESM.tar]

Archive with 30 entries (30 files):
- H_S001__insert_180_default.html
- H_S001__insert_180_very-precise.html
- H_S001__insert_180_very-sensitive.html
- H_S002__insert_180_default.html
- H_S002__insert_180_very-precise.html
- H_S002__insert_180_very-sensitive.html
- H_S003__insert_180_default.html
- H_S003__insert_180_very-precise.html
- H_S003__insert_180_very-sensitive.html
- H_S004__insert_180_default.html
- H_S004__insert_180_very-precise.html
- H_S004__insert_180_very-sensitive.html
- H_S005__insert_180_default.html
- H_S005__insert_180_very-precise.html
- H_S005__insert_180_very-sensitive.html
- M1_S001__insert_5000_default.html
- M1_S001__insert_5000_very-precise.html
- M1_S001__insert_5000_very-sensitive.html
- M1_S002__insert_5000_default.html
- M1_S002__insert_5000_very-precise.html
- M1_S002__insert_5000_very-sensitive.html
- M2_S001__insert_180_default.html
- M2_S001__insert_180_very-precise.html
- M2_S001__insert_180_very-sensitive.html
- M2_S002__insert_180_default.html
- M2_S002__insert_180_very-precise.html
- M2_S002__insert_180_very-sensitive.html
- S_S001__genomes_30__insert_180_default.html
- S_S001__genomes_30__insert_180_very-precise.html
- S_S001__genomes_30__insert_180_very-sensitive.html
